# Supplementary material for: Limited N-Glycan Processing Impacts Chaperone Expression Patterns, Cell Growth and Cell Invasiveness in Neuroblastoma
Source: Biology (Basel). 2023 Feb 11;12(2):293. doi: 10.3390/biology12020293 (PMC9953357; doi:10.3390/biology12020293)
Supplement: Supplementary file 1 [file biology-12-00293-s001.zip]

Archive with 2 entries (2 files):
- biology-2186381-supplementary-S1.pdf
- biology-2186381-WB.pdf
